# Supplementary material for: Reinstating olfactory bulb-derived limbic gamma oscillations alleviates depression-like behavioral deficits in rodents
Source: Neuron. 2023 Jul 5;111(13):2065–2075.e5. doi: 10.1016/j.neuron.2023.04.013 (PMC10321244; doi:10.1016/j.neuron.2023.04.013)
Supplement: Table S2. Statistical table, related to Figures 1, 2, 3, 4, and 5 — Provided as a separate excel file. [file mmc2.xlsx]

## Sheet: mean+std
OBx-gamma power	Mean	STD			OBx-OFT	Mean	STD			OBx-SPT	Mean	STD
CNO	14751.6	3630.9			CNO	7.1	3.7			CNO	89.3	7.6
OBx	2662.5	778.4			OBx	1.4	0.7			OBx	67.8	4.7
Mice CNO gamma power	Mean1	Mean2	Mean3	Mean4	STD1	STD2	STD3	STD4		Rat CNO gamma power	Mean1	Mean2	Mean3	Mean4	STD1	STD2	STD3	STD4
mCherry	91.5	92.5	90.1	92.7	9	8.8	13.4	5		mCherry	96.2	92.6	89.1	95.2	19.8	20.5	14.4	10.7
hM4Di	93.7	89.8	80.6	51.1	8.3	6	10.2	8.6		hM4Di	92.3	87.7	86.9	80.6	11.7	5.9	11.5	10.1
Mice CNO daily consumption	Mean	STD
mCherry	3.52	0.72
hM4Di	3.5	0.61
Mice OFT-D	Mean1	Mean2	Mean3	STD1	STD2	STD3				Mice OFT-CT	Mean1	Mean2	Mean3	STD1	STD2	STD3
mCherry	4036.6	3535.3	3229.4	576.8	852.9	882.1				mCherry	11.7	7.5	4.5	5.2	1.9	3.7
hM4Di	4219.4	3690.4	3953.4	1780.1	1518	1523.2				hM4Di	8.3	3.5	3.6	4.8	2.2	3.2
Mice SPT	Mean1	Mean2	Mean3	STD1	STD2	STD3
mCherry	89.3	91	91.7	7.7	3.6	4
hM4Di	88.1	89.4	90	4.5	4.7	1.7
miniSOG SPT	Mean1	Mean2	Mean3	STD1	STD2	STD3
Non-injected	91.5	89.2	88.2	9.8	11.1	12.7
Injected	93.3	84.6	66	10.9	18.9	26.5
miniSOG OFT-D		Mean	STD				Mean	STD		miniSOG CT		Mean	STD				Mean	STD
Non-injected	BEFORE	5470.7	786.4		Injected	BEFORE	4831.6	1422.9		Non-injected	BEFORE	5.4	0.8		Injected	BEFORE	4.2	4.3
	AFTER	5753.1	996.5			AFTER	4801.2	2219.7			AFTER	5.1	2.6			AFTER	3.6	3.4
miniSOG-EPM-OPEN		Mean	STD				Mean	STD		miniSOG-EPM-CLOSE		Mean	STD				Mean	STD
Non-injected	BEFORE	26.3	9.1		Injected	BEFORE	17.8	9.4		Non-injected	BEFORE	57.9	9.3		Injected	CLOASE-BEFORE	62.1	19.7
	AFTER	27.1	13.2			AFTER	25.9	21.3			AFTER	62.2	18.7			AFTER	59.9	25.7
CL-SPT	CON	ANTI	ANTIOFF	IN	INOFF					CL-gamma Power	CON	ANTI	IN
MEAN	95.9	63.4	47.7	95	95.2					MEAN	100	81.6	128.7
STD	4.6	34.2	32.2	5.5	4.7					STD	0	15.9	14.6
CL-OFT-CENTER	CON	ANTI	IN							CL-EPM-OPEN	CON	ANTI	IN
MEAN	6	3.3	5.8							MEAN	28	16.6	28.5
STD	2.8	2.7	4.3							STD	14.2	14.3	21.3
CL-HR	CON	ANTI	IN							CL-gamma inci	CON	ANTI	IN
MEAN	1136.2	1057.5	1138.5							MEAN	93	94	88
STD	376.5	267.2	263.5							STD	17	25	21
CL-gamma power of AntiPhase in PirC
	Base	DuringStim	Postday1	Postday2	Postday3	Postday4	Postday5	Postday6	Postday7
MEAN	100	93.3	87.1	95.8	96.5	99.1	96.7	98.1	102.9
STD	0	3.6	1.9	10.5	8.3	6.3	4.9	9.4	7.7
CL-gamma power of 1h AntiPhase in multi brain areas
	OB	PirC	Cg	PrL	IL	Nac	BLA	vHip
MEAN	96	93.3	93	93.5	95.5	90.7	92	97.2
STD	6.5	3.6	5.1	4.5	4.3	9.2	4	3.1
CL-gamma power of 72h AntiPhase in multi brain areas
	OB	PirC	Cg	PrL	IL	Nac	BLA	vHip
MEAN	92.9	87.1	90.4	91.7	89.4	86.8	88.3	88.4
STD	5.1	1.9	4.8	6.2	4.4	6.9	6.3	6.2
CL-gamma power of InPhase in PirC
	Base	DuringStim	Postday1	Postday2	Postday3	Postday4	Postday5	Postday6	Postday7
MEAN	100	111.3	108.8	108.2	103.9	109.2	103.8	102.3	102.4
STD	0	6.8	5.8	7.9	5.9	12.6	14.5	7.9	11.9
CL-gamma power of 1h InPhase in multi brain areas
	OB	PirC	Cg	PrL	IL	Nac	BLA	vHip
MEAN	113.1	111.8	100.6	103.5	105.6	115.3	103.2	98.7
STD	8.5	6.1	4.1	7.6	9.4	14	1.6	5.3
CL-gamma power of 72h InPhase in multi brain areas
	OB	PirC	Cg	PrL	IL	Nac	BLA	vHip
MEAN	111.6	110.5	98.9	101.2	105.5	114.7	101.9	94.6
STD	9.7	2.6	3.8	5.8	5.4	13.8	3.2	11.3
Ketamine-SPT	Mean1	Mean2	Mean3	STD1	STD2	STD3
Control	95.9	63.4	47.7	4.6	34.2	32.2
Ketamine	96.1	72.3	91	2.8	28.2	7.2
Ketamine-EPM-OPEN	Mean1	Mean2	STD1	STD2						Ketamine-EPM-CLOSE	Mean1	Mean2	STD1	STD2
Control	29.4	15.4	12.4	11.4						Control	49.1286	64.2143	15.0484	14.3226
Ketamine	34.6	36	8.5	17.4						Ketamine	43.8714	42.3286	8.94329	15.2807
Ketamine-EPM-CENTER	Mean1	Mean2	STD1	STD2						Ketamine-EPM-DISTANCE	Mean1	Mean2	STD1	STD2
Control	21.4714	20.4	7.3577	6.37077						Control	3240.3	2736.2	711.7	383.8
Ketamine	21.5286	21.6714	5.91966	5.98267						Ketamine	3791.7	3437.5	687.4	377.4
Ketamine-gamma power-PIRC	Control	Ketamine
MEAN	96.8	125.2
STD	7.3	11.3
Ketamine-gamma power-MUTI
CONTROL GROUP	OB	PirC	Cg	PrL	IL	Nac	BLA	vHip		KETAMINE GROUP	OB	PirC	Cg	PrL	IL	Nac	BLA	vHip
MEAN	98.7	96.8	101.5	98.4	99.8	94.3	96.9	97.4		MEAN	118.8	125.2	111.8	111.9	112.6	118.1	118.1	112.8
STD	8.4	7.3	4.5	7.9	6.7	9.3	6.9	4.7		STD	17.8	11.3	9.8	14.6	12.8	16.9	13.5	5.3
LPS-SPT	LPS	ANTI	LPSOFF	ANTIOFF
MEAN	85.6	83.7	86.2	96.3
STD	14.7	23.6	18.6	4.9
LPS-OFT-CT	LPS	ANTI	IN		LPS-OFT-entiers	LPS	ANTI	IN		LPS-OFT-V	LPS	ANTI	IN
MEAN	3.9	3.7	6.6		MEAN	6.5	7.2	10.4		MEAN	6.9	7.9	9.1
STD	2.3	2.3	2.9		STD	3.7	5.8	3.6		STD	1.3	3.2	2
LPS-EPM-OPEN	LPS	ANTI	IN		LPS-EPM-CLOSE	LPS	ANTI	IN		LPS-EPM-CENTER	LPS	ANTI	IN		LPS-EPM-V	LPS	ANTI	IN
MEAN	15.4	12.3	29.4		MEAN	64.3	71.2	53.8		MEAN	20.1	16.5	16.8		MEAN	4.3	3.6	5
STD	13	11.7	17.8		STD	19.1	17.8	18.8		STD	9.3	11.9	3.7		STD	0.6	1.7	1.1

## Sheet: Details
Figure	Panel	Data	Group	Number of sample	Statistical test	Side	p-value	Hypothesis	Indication	Degrees of freedom	Test statistic
Fig.1	E	OB gamma with acute CNO in mice	mCherry vs hM4Di	240 trials from 6 mice	Wilcoxon rank sum test	Two-sided	0.1552,0.0852,0.0757,0.000]	[0,0,0,1]	[n.s. n.s. n.s. ***]
Fig.1	G	Locomotion in OFT of Mice	mCherry vs hM4Di	42 trials from 14 mice	Two-way repeated ANOVA	One-sided	0.3713	0	n.s.	41	0.8197
Fig.1	H	Time spent in central of OFT of mice	mCherry vs hM4Di	42 trials from 14 mice	Tukey's post hoc test following two-way repeated ANOVA	Two-sided	[0.2223,0.0037,0.6664]	[0,1,0]	[n.s. ** n.s.]	41	[1.6496,12.9527,0.1953]
Fig.2	F	SPT for miniSOG animals	24h vs WD+2h vs WD+2h+L	120 trials from 5 rats	Tukey's post hoc test following one-way ANOVA	Two-sided	[0.0791, 0.000]	[0,1]	[n.s., ***]	119	23.1645
Fig.2	G	Correlation between SPT and PirC gamma reduction in the injected group	WD+2h+L	30 trials from 5 injected rats	Pearson correlation coefficient		0.0006	1	***
Fig.2	H	Correlation between SPT and OB gamma reduction in the injected group	WD+2h+L	30 trials from 5 injected rats	Pearson correlation coefficient		0.1130	1
Fig.2	I	Correlation between SPT and PirC gamma reduction in the non-injected group	WD+2h+L	30 trials from 5 non-injected rats	Pearson correlation coefficient		0.2766	0
Fig.2	J	Correlation between SPT and OB gamma reduction in the non-injected group	WD+2h+L	30 trials from 5 non-injected rats	Pearson correlation coefficient		0.6924	0
Fig.3	D	SPT for closed loop gamma	11 groups with stim on and off compared to Base	209 trials from 10 rats	Tukey's post hoc test following one-way ANOVA	Two-sided	[0.000,0.000,0.9994,0.9998]	[1,1,0,0]	[***,***,n.s.,n.s.]	204	52.3704
Fig.3	E	Spontaneous movements for closed loop gamma	Control vs AntiPhase vs InPhase	65 trials from 4 rats	One-way ANOVA	One-sided	0.7186	0	n.s.	62	0.3323
Fig.3	F	OFT Time spent in central zone	Control vs AntiPhase vs InPhase	21 trials from 7 rats	Wilcoxon signed rank test	Two-sided	[0.0156, 0.0156]	[1,1]	[*, *]
Fig.3	G	EPM Time spent in open arms	Control vs AntiPhase vs InPhase	21 trials from 7 rats	Wilcoxon signed rank test	Two-sided	[0.0156, 0.0469]	[1,1]	[*, *]
Fig.3	I	Power changes of gamma events	Base vs AntiPhase vs InPhase	150 from 4 rats	t-test	Two-sided	0.000,0.000]	[1,1]	[***, ***]	[49,49]	[-8.1454,13.9135]
Fig.3	J	Gamma incidence/minute	Base vs AntiPhase vs InPhase	15 trials from 4 rats	One-way ANOVA	One-sided	0.2619	0	n.s.	147	1.3521
Fig.4	B	SPT for Ketamine animals	Control vs Ketamine	243 trials from 19 rats	Tukey's post hoc test following one-way ANOVA	One-sided	[1,0.5883,0.000]	[0,0,1]	[n.s.n.s.,***]	237	42.5338
Fig.4	C	EPM Time spent in open arms	Control vs Ketamine	28 trials from 14 rats	Wilcoxon rank sum test	Two-sided	[0.2471,0.0262]	[0,1]	[n.s.,*]
Fig.4	D	EPM Time spent in closed arms	Control vs Ketamine	28 trials from 14 rats	Wilcoxon rank sum test	Two-sided	[0.5146,0.0262]	[0,1]	[n.s.,*]
Fig.4	E	EPM Time spent in center	Control vs Ketamine	28 trials from 14 rats	Wilcoxon rank sum test	Two-sided	[0.9790,0.7104]	[0,0]	[n.s.,n.s.]
Fig.4	F	EPM total travel distance	Control vs Ketamine	28 trials from 14 rats	Wilcoxon rank sum test	Two-sided	[0.3013,0.0041]	[0,1]	[n.s.,**]
Fig.4	G	Gamma power changes of PirC after Ketamine i.p.	Control vs Ketamine	28 trials from 14 rats	Wilcoxon rank sum test	Two-sided	0.000	1	***
Fig.5	B	SPT for LPS animals	LPS vs LPS+AntiPhase vs LPS+InPhase	324 trials from 12 rats	unpaired t-test	Two-sided	[0.6888,0.000]	[0,1]	[n.s.,***]	[70,166]	[-0.4022,4.7752]
Fig.5	C	OFT Time spent in central zone	LPS vs LPS+AntiPhase vs LPS+InPhase	24 trials from 12 rats	Wilcoxon rank sum test	One-sided	[0.455, 0.0248]	[0,1]	[n.s. *]
Fig.5	D	OFT Frequency enter the center	LPS vs LPS+AntiPhase vs LPS+InPhase	24 trials from 12 rats	Wilcoxon rank sum test	One-sided	[0.4545,0.0074]	[0,1]	[n.s. *]
Fig.5	E	OFT Velocity	LPS vs LPS+AntiPhase vs LPS+InPhase	24 trials from 12 rats	Wilcoxon rank sum test	One-sided	[0.0783,0.0055]	[0,1]	[n.s. *]
Fig.5	F	EPM Time spent in open arms	LPS vs LPS+AntiPhase vs LPS+InPhase	24 trials from 12 rats	Wilcoxon rank sum test	One-sided	[0.341,0.0131]	[0,1]	[n.s. *]
Fig.5	G	EPM Time spent in closed arms	LPS vs LPS+AntiPhase vs LPS+InPhase	24 trials from 12 rats	Wilcoxon rank sum test	One-sided	[0.2766,0.0921]	[0,0]	[n.s. n.s.]
Fig.5	H	EPM Time spent in center	LPS vs LPS+AntiPhase vs LPS+InPhase	24 trials from 12 rats	Wilcoxon rank sum test	One-sided	[0.1677,0.1183]	[0,0]	[n.s. n.s.]
Fig.5	I	EPM Velocity	LPS vs LPS+AntiPhase vs LPS+InPhase	24 trials from 12 rats	Wilcoxon rank sum test	One-sided	[0.2766,0.0175]	[0,1]	[n.s. *]
Fig.S1	H	Gamma power of PirC in OBx	Control vs OBx	12 trials from 6 rats	unpaired t-test	Two-sided	0.000	1	***	10	7.9744
Fig.S1	J	SPT in OBx animals	Control vs OBx	6 trials from 6 rats	Wilcoxon rank sum test	One-sided	0.050	1	*
Fig.S2	A	OB gamma with acute CNO in rats	mCherry vs hM4Di	480 trials from 6 rats	Wilcoxon rank sum test	Two-sided	0.2883,1,0.4081,0.000]	[0,0,0,1]	[n.s. n.s. n.s. ***]
Fig.S3	A	SPT of mice	mCherry vs hM4Di	42 trials from 14 mice	Two-way repeated ANOVA	One-sided	0.3174	0	n.s.	41	1.0279
Fig.S3	C	CNO water consumption	mCherry vs hM4Di	14 trials from 14 mice	unpaired t-test	Two-sided	0.9187	0	n.s.	12	0.1042
Fig.S5	B	Time spent in central of OFT	Before vs After illumination	20 trials from 10 rats	Wilcoxon signed rank test	Two-sided	[0.8125, 0.8125]	[0,0]	[n.s., n.s.]
Fig.S5	C	Locomotion in OFT	Before vs After illumination	20 trials from 10 rats	Wilcoxon signed rank test	Two-sided	[0.6250, 1]	[0,0]	[n.s., n.s.]
Fig.S5	D	EPM Time spent in open arms	Before vs After illumination	20 trials from 10 rats	Wilcoxon signed rank test	Two-sided	[1, 0.3125]	[0,0]	[n.s., n.s.]
Fig.S5	E	EPM Time spent in closed arms	Before vs After illumination	20 trials from 10 rats	Wilcoxon signed rank test	Two-sided	[0.6250, 0.6250]	[0,0]	[n.s., n.s.]
Fig.S9	A	Gamma power changes during stim and post of AntiPhase in the PirC	Base vs DuringStim, post1-7 days	63 trials from 7 rats	Wilcoxon signed rank test	Two-sided	[0.0156 0.0156 0.8125 0.3281 0.8125 0.2188 0.4688 0.5781]	[1,1,0,0,0,0,0,0]	[*,*,n.s.,n.s.,n.s.,n.s.,n.s.,n.s.]
Fig.S9	B	Gamma power changes after 1 hour AntiPhase stim in the multi brain areas	Before vs After in each brain areas	56 trials from 7 rats	Wilcoxon signed rank test	Two-sided	[0.2969 0.0156 0.0313 0.0313 0.0313 0.0469 0.0156 0.2188]	[0,1,1,1,1,1,1,0]	[n.s.,*,*,*,*,*,*,*,n.s.]
Fig.S9	C	Gamma power changes after 72 hour AntiPhase stim in the multi brain areas	Before vs After in each brain areas	56 trials from 7 rats	Wilcoxon signed rank test	Two-sided	[0.0469 0.0156 0.0156 0.0313 0.0156 0.0156 0.0156 0.0156]	[1,1,1,1,1,1,1,1]	[*,*,*,*,*,*,*,*]
Fig.S9	D	Gamma power changes during stim and post of InPhase in the PirC	Base vs DuringStim, post1-7 days	63 trials from 7 rats	Wilcoxon signed rank test	Two-sided	0.0156 0.0156 0.0313 0.3125 0.1563 0.5781 0.4688 0.8125]	[1,1,1,0,0,0,0,0]	[*,*,*,n.s.,n.s.,n.s.,n.s.,n.s.]
Fig.S9	E	Gamma power changes after 1 hour InPhase stim in the multi brain areas	Before vs After in each brain areas	56 trials from 7 rats	Wilcoxon signed rank test	Two-sided	[0.0156 0.0156 0.4063 0.2188 0.2188 0.0313 0.0156 1]	[1,1,0,0,0,1,1,0]	[*,*,n.s.,n.s.,n.s.,*,*,n.s.]
Fig.S9	F	Gamma power changes after 72 hour inPhase stim in the multi brain areas	Before vs After in each brain areas	56 trials from 7 rats	Wilcoxon signed rank test	Two-sided	[0.0781 0.0156 0.2813 0.8125 0.0469 0.0313 0.2969 0.2188]	[0,1,0,0,1,1,0 0]	[n.s.,*,n.s.,n.s.,*,*,n.s.,n.s.]
Fig.S10	A	Gamma power changes after ketamine i.p.	Before vs After i.p. Ketamine	112 trails from 14 rats	Wilcoxon rank sum test	Two-sided	[0.0023,0.000,0.0344,0.0490,0.0769,0.0175,0.0175,0.000]	[1,1,1,1,0,1,1,1]	[**,***,*,*,n.s.,*,*,***]
